# Supplementary material for: Usability of Mixed Reality for Naloxone Training: Iterative Development and Field Testing of ReviveXR
Source: Healthcare (Basel). 2025 Jun 17;13(12):1449. doi: 10.3390/healthcare13121449 (PMC12192816; doi:10.3390/healthcare13121449)
Supplement: Supplementary file 1 [file healthcare-13-01449-s001.zip]

Archive with 1 entries (1 files):
- healthcare-3640830-supplementary.pdf
